# Supplementary material for: Hepatitis C Core Protein Induces a Genotype-Specific Susceptibility of Hepatocytes to TNF-Induced Death In Vitro and In Vivo
Source: Viruses. 2022 Nov 14;14(11):2521. doi: 10.3390/v14112521 (PMC9692671; doi:10.3390/v14112521)
Supplement: Supplementary file 1 [file viruses-14-02521-s001.zip]

Archive with 1 entries (1 files):
- viruses-1901739 - supplementary.pdf
